# Supplementary material for: The T2T Genome of the Domesticated Silkworm Bombyx mori
Source: Int J Mol Sci. 2024 Nov 17;25(22):12341. doi: 10.3390/ijms252212341 (PMC11594454; doi:10.3390/ijms252212341)
Supplement: Supplementary file 1 [file ijms-25-12341-s001.zip]

Archive with 1 entries (1 files):
- ijms-3298018-supplementary.pdf
